# Supplementary material for: Transient regulatory T cell manipulation is limited by anti-antibody responses in HIV-1 envelope immunized rhesus macaques
Source: iScience. 2025 Jul 23;28(8):113191. doi: 10.1016/j.isci.2025.113191 (PMC12355595; doi:10.1016/j.isci.2025.113191)
Supplement: Table S1. Peptide sequence, related to STAR Methods [file mmc2.xlsx]

## Sheet: PepSeq
Table S1: Peptide Sequence, related to STAR Methods
Pep#	Start AA (HXB2#)	End AA (HXB2#)	M Con Sequence	CH505TF Sequence
1	Signal peptide		MRVMGIQRNWQHLWR	MRVMGIQRNYPQWWI
2	Signal peptide		MGIQRNWQHLWRWGT	MGIQRNYPQWWIWSM
3	Signal peptide		QRNWQHLWRWGTLIL	QRNYPQWWIWSMLGF
4	Signal peptide		WQHLWRWGTLILGML	YPQWWIWSMLGFWML
5	Signal peptide		LWRWGTLILGMLIIC	WWIWSMLGFWMLMIC
6	Signal peptide		WGTLILGMLIICSAA	WSMLGFWMLMICNGM
7	Signal peptide		LILGMLIICSAAENL	LGFWMLMICNGMWVT
8	Signal peptide		GMLIICSAAENLWVT	WMLMICNGMWVTVYY
9	Signal peptide		IICSAAENLWVTVYY	MICNGMWVTVYYGVP
10	Signal peptide		SAAENLWVTVYYGVP	NGMWVTVYYGVPVWK
11	32	46	ENLWVTVYYGVPVWK	--
12	35	49	WVTVYYGVPVWKEAT	WVTVYYGVPVWKEAK
13	38	52	VYYGVPVWKEATTTL	VYYGVPVWKEAKTTL
14	41	55	GVPVWKEATTTLFCA	GVPVWKEAKTTLFCA
15	44	58	VWKEATTTLFCASDA	VWKEAKTTLFCASDA
16	47	61	EATTTLFCASDAKAY	EAKTTLFCASDAKAY
17	50	64	TTLFCASDAKAYETE	TTLFCASDAKAYEKE
18	53	67	FCASDAKAYETEVHN	FCASDAKAYEKEVHN
19	56	70	SDAKAYETEVHNVWA	SDAKAYEKEVHNVWA
20	59	73	KAYETEVHNVWATHA	KAYEKEVHNVWATHA
21	62	76	ETEVHNVWATHACVP	EKEVHNVWATHACVP
22	65	79	VHNVWATHACVPTDP	VHNVWATHACVPTDP
23	68	82	VWATHACVPTDPNPQ	VWATHACVPTDPNPQ
24	71	85	THACVPTDPNPQEIV	THACVPTDPNPQEMV
25	74	88	CVPTDPNPQEIVLEN	CVPTDPNPQEMVLKN
26	77	91	TDPNPQEIVLENVTE	TDPNPQEMVLKNVTE
27	80	94	NPQEIVLENVTENFN	NPQEMVLKNVTENFN
28	83	97	EIVLENVTENFNMWK	EMVLKNVTENFNMWK
29	86	100	LENVTENFNMWKNNM	LKNVTENFNMWKNDM
30	89	103	VTENFNMWKNNMVEQ	VTENFNMWKNDMVDQ
31	92	106	NFNMWKNNMVEQMHE	NFNMWKNDMVDQMHE
32	95	109	MWKNNMVEQMHEDII	MWKNDMVDQMHEDVI
33	98	112	NNMVEQMHEDIISLW	NDMVDQMHEDVISLW
34	101	115	VEQMHEDIISLWDQS	VDQMHEDVISLWDQS
35	104	118	MHEDIISLWDQSLKP	MHEDVISLWDQSLKP
36	107	121	DIISLWDQSLKPCVK	DVISLWDQSLKPCVK
37	110	124	SLWDQSLKPCVKLTP	SLWDQSLKPCVKLTP
38	113	127	DQSLKPCVKLTPLCV	DQSLKPCVKLTPLCV
39	116	130	LKPCVKLTPLCVTLN	LKPCVKLTPLCVTLN
40	119	133	CVKLTPLCVTLNCTN	CVKLTPLCVTLNCTN
41	122	136	LTPLCVTLNCTNVNN	LTPLCVTLNCTNATA
42	125	139	LCVTLNCTNVNNNNT	LCVTLNCTNATASNS
43	128	142	TLNCTNVNNNNTNIT	TLNCTNATASNSSII
44	131	145	CTNVNNNNTNITSNM	CTNATASNSSIIEGM
45	134	148	VNNNNTNITSNMKGE	ATASNSSIIEGMKNC
46	137	151	NNTNITSNMKGEIKN	SNSSIIEGMKNCSFN
47	142	156	NITSNMKGEIKNCSF	SIIEGMKNCSFNITT
48	148	162	SNMKGEIKNCSFNMT	IIEGMKNCSFNITTE
49	151	165	KGEIKNCSFNMTTEI	IEGMKNCSFNITTEL
50	154	168	IKNCSFNMTTEIRDK	MKNCSFNITTELRDK
51	157	171	CSFNMTTEIRDKKQK	CSFNITTELRDKREK
52	160	174	NMTTEIRDKKQKVYA	NITTELRDKREKKNA
53	163	177	TEIRDKKQKVYALFY	TELRDKREKKNALFY
54	166	180	RDKKQKVYALFYRLD	RDKREKKNALFYKLD
55	169	183	KQKVYALFYRLDVVP	REKKNALFYKLDIVQ
56	172	186	VYALFYRLDVVPINN	KNALFYKLDIVQLDG
57	175	189	LFYRLDVVPINNNSS	LFYKLDIVQLDGNSS
58	178	192	RLDVVPINNNSSEYR	KLDIVQLDGNSSQYR
59	181	195	VVPINNNSSEYRLIN	IVQLDGNSSQYRLIN
60	184	198	INNNSSEYRLINCNT	LDGNSSQYRLINCNT
61	187	201	NSSEYRLINCNTSAI	NSSQYRLINCNTSVI
62	190	204	EYRLINCNTSAITQA	QYRLINCNTSVITQA
63	193	207	LINCNTSAITQACPK	LINCNTSVITQACPK
64	196	210	CNTSAITQACPKVSF	CNTSVITQACPKVSF
65	199	213	SAITQACPKVSFEPI	SVITQACPKVSFDPI
66	202	216	TQACPKVSFEPIPIH	TQACPKVSFDPIPIH
67	205	219	CPKVSFEPIPIHYCA	CPKVSFDPIPIHYCA
68	208	222	VSFEPIPIHYCAPAG	VSFDPIPIHYCAPAG
69	211	225	EPIPIHYCAPAGFAI	DPIPIHYCAPAGYAI
70	214	228	PIHYCAPAGFAILKC	PIHYCAPAGYAILKC
71	217	231	YCAPAGFAILKCNDK	YCAPAGYAILKCNNK
72	220	234	PAGFAILKCNDKTFN	PAGYAILKCNNKTFT
73	223	237	FAILKCNDKTFNGTG	YAILKCNNKTFTGTG
74	226	240	LKCNDKTFNGTGPCK	LKCNNKTFTGTGPCN
75	229	243	NDKTFNGTGPCKNVS	NNKTFTGTGPCNNVS
76	232	246	TFNGTGPCKNVSTVQ	TFTGTGPCNNVSTVQ
77	235	249	GTGPCKNVSTVQCTH	GTGPCNNVSTVQCTH
78	238	252	PCKNVSTVQCTHGIK	PCNNVSTVQCTHGIK
79	241	255	NVSTVQCTHGIKPVV	NVSTVQCTHGIKPVV
80	244	258	TVQCTHGIKPVVSTQ	TVQCTHGIKPVVSTQ
81	247	261	CTHGIKPVVSTQLLL	CTHGIKPVVSTQLLL
82	250	264	GIKPVVSTQLLLNGS	GIKPVVSTQLLLNGS
83	253	267	PVVSTQLLLNGSLAE	PVVSTQLLLNGSLAE
84	256	270	STQLLLNGSLAEEEI	STQLLLNGSLAEGEI
85	259	273	LLLNGSLAEEEIIIR	LLLNGSLAEGEIIIR
86	262	276	NGSLAEEEIIIRSEN	NGSLAEGEIIIRSEN
87	265	279	LAEEEIIIRSENITN	LAEGEIIIRSENITN
88	268	282	EEIIIRSENITNNAK	GEIIIRSENITNNVK
89	271	285	IIRSENITNNAKTII	IIRSENITNNVKTII
90	274	288	SENITNNAKTIIVQL	SENITNNVKTIIVHL
91	277	291	ITNNAKTIIVQLNES	ITNNVKTIIVHLNES
92	280	294	NAKTIIVQLNESVEI	NVKTIIVHLNESVKI
93	283	297	TIIVQLNESVEINCT	TIIVHLNESVKIECT
94	286	300	VQLNESVEINCTRPN	VHLNESVKIECTRPN
95	289	303	NESVEINCTRPNNNT	NESVKIECTRPNNKT
96	292	306	VEINCTRPNNNTRKS	VKIECTRPNNKTRTS
97	295	309	NCTRPNNNTRKSIHI	ECTRPNNKTRTSIRI
98	298	312	RPNNNTRKSIHIGPG	RPNNKTRTSIRIGPG
99	301	315	NNTRKSIHIGPGQAF	NKTRTSIRIGPGQAF
100	304	318	RKSIHIGPGQAFYAT	RTSIRIGPGQAFYAT
101	307	321	IHIGPGQAFYATGDI	IRIGPGQAFYATGQV
102	312	326	GPGQAFYATGDIIGD	GPGQAFYATGQVIGD
103	315	329	QAFYATGDIIGDIRQ	QAFYATGQVIGDIRE
104	318	332	YATGDIIGDIRQAHC	YATGQVIGDIREAYC
105	321	335	GDIIGDIRQAHCNIS	GQVIGDIREAYCNIN
106	323	337	IGDIRQAHCNISRTK	IGDIREAYCNINESK
107	326	340	IRQAHCNISRTKWNK	IREAYCNINESKWNE
108	329	343	AHCNISRTKWNKTLQ	AYCNINESKWNETLQ
109	332	346	NISRTKWNKTLQQVA	NINESKWNETLQRVS
110	335	349	RTKWNKTLQQVATKL	ESKWNETLQRVSKKL
111	338	352	WNKTLQQVATKLKEH	WNETLQRVSKKLKEY
112	341	355	TLQQVATKLKEHFNK	LQRVSKKLKEYFPHK
113	344	358	QVATKLKEHFNKTII	VSKKLKEYFPHKNIT
114	347	361	TKLKEHFNKTIIFNP	KLKEYFPHKNITFQP
115	350	364	KEHFNKTIIFNPSSG	EYFPHKNITFQPSSG
116	354	368	FNKTIIFNPSSGGDL	PHKNITFQPSSGGDL
117	358	372	TIIFNPSSGGDLEIT	NITFQPSSGGDLEIT
118	361	375	FNPSSGGDLEITTHS	FQPSSGGDLEITTHS
119	364	378	SSGGDLEITTHSFNC	SSGGDLEITTHSFNC
120	367	381	GDLEITTHSFNCRGE	GDLEITTHSFNCGGE
121	370	384	EITTHSFNCRGEFFY	EITTHSFNCGGEFFY
122	373	387	THSFNCRGEFFYCNT	THSFNCGGEFFYCNT
123	376	390	FNCRGEFFYCNTSGL	FNCGGEFFYCNTSSL
124	379	393	RGEFFYCNTSGLFNS	GGEFFYCNTSSLFNR
125	382	396	FFYCNTSGLFNSTWN	FFYCNTSSLFNRTYM
126	385	399	CNTSGLFNSTWNNNT	CNTSSLFNRTYMANS
127	388	402	SGLFNSTWNNNTNSN	FNRTYMANSTDMANS
128	391	405	FNSTWNNNTNSNDTI	TYMANSTDMANSTET
129	399	413	TWNNNTNSNDTITLP	ANSTDMANSTETNST
130	405	419	NNTNSNDTITLPCRI	ANSTETNSTRTITIH
131	409	423	NSNDTITLPCRIKQI	NSTRTITIHCRIKQI
132	412	426	DTITLPCRIKQIINM	RTITIHCRIKQIINM
133	415	429	TLPCRIKQIINMWQR	TIHCRIKQIINMWQE
134	418	432	CRIKQIINMWQRVGQ	CRIKQIINMWQEVGR
135	421	435	KQIINMWQRVGQAMY	KQIINMWQEVGRAMY
136	424	438	INMWQRVGQAMYAPP	INMWQEVGRAMYAPP
137	427	441	WQRVGQAMYAPPIAG	WQEVGRAMYAPPIAG
138	430	444	VGQAMYAPPIAGNIT	VGRAMYAPPIAGNIT
139	433	447	AMYAPPIAGNITCSS	AMYAPPIAGNITCIS
140	436	450	APPIAGNITCSSNIT	APPIAGNITCISNIT
141	439	453	IAGNITCSSNITGLL	IAGNITCISNITGLL
142	442	456	NITCSSNITGLLLTR	NITCISNITGLLLTR
143	445	459	CSSNITGLLLTRDGG	CISNITGLLLTRDGG
144	448	462	NITGLLLTRDGGNNN	NITGLLLTRDGGKNN
145	451	465	GLLLTRDGGNNNSTN	GLLLTRDGGKNNTET
146	454	468	LTRDGGNNNSTNETF	LTRDGGKNNTETFRP
147	457	471	DGGNNNSTNETFRPG	DGGKNNTETFRPGGG
148	460	474	NNNSTNETFRPGGGD	KNNTETFRPGGGNMK
149	463	477	STNETFRPGGGDMRD	NNTETFRPGGGNMKD
150	466	480	ETFRPGGGDMRDNWR	ETFRPGGGNMKDNWR
151	469	483	RPGGGDMRDNWRSEL	RPGGGNMKDNWRSEL
152	472	486	GGDMRDNWRSELYKY	GGNMKDNWRSELYKY
153	475	489	MRDNWRSELYKYKVV	MKDNWRSELYKYKVV
154	478	492	NWRSELYKYKVVKIE	NWRSELYKYKVVEVK
155	481	495	SELYKYKVVKIEPLG	SELYKYKVVEVKPLG
156	484	498	YKYKVVKIEPLGVAP	YKYKVVEVKPLGVAP
157	487	501	KVVKIEPLGVAPTKA	KVVEVKPLGVAPTNA
158	490	504	KIEPLGVAPTKAKRR	EVKPLGVAPTNARRR
159	493	507	PLGVAPTKAKRRVVE	PLGVAPTNARRRVVE
160	496	510	VAPTKAKRRVVEREK	VAPTNARRRVVEREK
161	499	513	TKAKRRVVEREKRAV	TNARRRVVEREKRAV
162	502	516	KRRVVEREKRAVGIG	RRRVVEREKRAVGMG
163	505	519	VVEREKRAVGIGAVF	VVEREKRAVGMGAVF
164	508	522	REKRAVGIGAVFLGF	REKRAVGMGAVFLGF
165	511	525	RAVGIGAVFLGFLGA	RAVGMGAVFLGFLGA
166	514	528	GIGAVFLGFLGAAGS	GMGAVFLGFLGAAGS
167	517	531	AVFLGFLGAAGSTMG	AVFLGFLGAAGSTMG
168	520	534	LGFLGAAGSTMGAAS	LGFLGAAGSTMGAAS
169	523	537	LGAAGSTMGAASITL	LGAAGSTMGAASITL
170	526	540	AGSTMGAASITLTVQ	AGSTMGAASITLTVQ
171	529	543	TMGAASITLTVQARQ	TMGAASITLTVQARQ
172	532	546	AASITLTVQARQLLS	AASITLTVQARQLLS
173	535	549	ITLTVQARQLLSGIV	ITLTVQARQLLSGIV
174	538	552	TVQARQLLSGIVQQQ	TVQARQLLSGIVQQQ
175	541	555	ARQLLSGIVQQQSNL	ARQLLSGIVQQQSNL
176	544	558	LLSGIVQQQSNLLRA	LLSGIVQQQSNLLKA
177	547	561	GIVQQQSNLLRAIEA	GIVQQQSNLLKAIEA
178	550	564	QQQSNLLRAIEAQQH	QQQSNLLKAIEAQQH
179	553	567	SNLLRAIEAQQHLLQ	SNLLKAIEAQQHMLK
180	556	570	LRAIEAQQHLLQLTV	LKAIEAQQHMLKLTV
181	559	573	IEAQQHLLQLTVWGI	IEAQQHMLKLTVWGI
182	562	576	QQHLLQLTVWGIKQL	QQHMLKLTVWGIKQL
183	565	579	LLQLTVWGIKQLQAR	MLKLTVWGIKQLQAR
184	568	582	LTVWGIKQLQARVLA	LTVWGIKQLQARVLA
185	571	585	WGIKQLQARVLAVER	WGIKQLQARVLALER
186	574	588	KQLQARVLAVERYLK	KQLQARVLALERYLK
187	577	591	QARVLAVERYLKDQQ	QARVLALERYLKDQQ
188	580	594	VLAVERYLKDQQLLG	VLALERYLKDQQLLG
189	583	597	VERYLKDQQLLGIWG	LERYLKDQQLLGMWG
190	586	600	YLKDQQLLGIWGCSG	YLKDQQLLGMWGCSG
191	589	603	DQQLLGIWGCSGKLI	DQQLLGMWGCSGKLI
192	592	606	LLGIWGCSGKLICTT	LLGMWGCSGKLICTT
193	595	609	IWGCSGKLICTTNVP	MWGCSGKLICTTNVY
194	598	612	CSGKLICTTNVPWNS	CSGKLICTTNVYWNS
195	601	615	KLICTTNVPWNSSWS	KLICTTNVYWNSSWS
196	604	618	CTTNVPWNSSWSNKS	CTTNVYWNSSWSNKT
197	607	621	NVPWNSSWSNKSQDE	NVYWNSSWSNKTYGD
198	610	624	WNSSWSNKSQDEIWD	WNSSWSNKTYGDIWD
199	613	627	SWSNKSQDEIWDNMT	SWSNKTYGDIWDNMT
200	616	630	NKSQDEIWDNMTWME	NKTYGDIWDNMTWMQ
201	619	633	QDEIWDNMTWMEWER	YGDIWDNMTWMQWER
202	622	636	IWDNMTWMEWEREIS	IWDNMTWMQWEREIS
203	625	639	NMTWMEWEREISNYT	NMTWMQWEREISNYT
204	628	642	WMEWEREISNYTQQI	WMQWEREISNYTEII
205	631	645	WEREISNYTQQIYRL	WEREISNYTEIIYEL
206	634	648	EISNYTQQIYRLIEE	EISNYTEIIYELLEE
207	637	651	NYTQQIYRLIEESQN	NYTEIIYELLEESQN
208	640	654	QQIYRLIEESQNQQE	EIIYELLEESQNQQE
209	643	657	YRLIEESQNQQEKNE	YELLEESQNQQEKNE
210	646	660	IEESQNQQEKNEQDL	LEESQNQQEKNEQDL
211	649	663	SQNQQEKNEQDLLAL	SQNQQEKNEQDLLAL
212	652	666	QQEKNEQDLLALDKW	QQEKNEQDLLALDRW
213	655	669	KNEQDLLALDKWASL	KNEQDLLALDRWNSL
214	658	672	QDLLALDKWASLWNW	QDLLALDRWNSLWNW
215	661	675	LALDKWASLWNWFDI	LALDRWNSLWNWFNI
216	664	678	DKWASLWNWFDITNW	DRWNSLWNWFNITNW
217	667	681	ASLWNWFDITNWLWY	NSLWNWFNITNWLWY
218	670	684	WNWFDITNWLWYIKI	WNWFNITNWLWYIKI
219	673	687	FDITNWLWYIKIFIM	FNITNWLWYIKIFIM
220	676	690	TNWLWYIKIFIMIVG	TNWLWYIKIFIMIVG
221	679	693	LWYIKIFIMIVGGLI	LWYIKIFIMIVGGLI
222	682	696	IKIFIMIVGGLIGLR	IKIFIMIVGGLIGLR
223	685	699	FIMIVGGLIGLRIVF	FIMIVGGLIGLRIIF
224	688	702	IVGGLIGLRIVFAVL	IVGGLIGLRIIFAVL
225	691	705	GLIGLRIVFAVLSIV	GLIGLRIIFAVLSLV
226	694	708	GLRIVFAVLSIVNRV	GLRIIFAVLSLVNRV
227	697	711	IVFAVLSIVNRVRQG	IIFAVLSLVNRVRQG
228	700	714	AVLSIVNRVRQGYSP	AVLSLVNRVRQGYSP
229	703	717	SIVNRVRQGYSPLSF	SLVNRVRQGYSPLSL
230	706	720	NRVRQGYSPLSFQTL	NRVRQGYSPLSLQTL
231	709	723	RQGYSPLSFQTLTPH	RQGYSPLSLQTLIPS
232	712	726	YSPLSFQTLTPHPRG	YSPLSLQTLIPSPRG
233	715	729	LSFQTLTPHPRGPDR	LSLQTLIPSPRGPDR
234	718	732	QTLTPHPRGPDRPER	QTLIPSPRGPDRPGG
235	721	735	TPHPRGPDRPERIEE	IPSPRGPDRPGGIEE
236	724	738	PRGPDRPERIEEEGG	PRGPDRPGGIEEEGG
237	727	741	PDRPERIEEEGGEQD	PDRPGGIEEEGGEQD
238	730	744	PERIEEEGGEQDRDR	PGGIEEEGGEQDRNR
239	733	747	IEEEGGEQDRDRSIR	IEEEGGEQDRNRSTR
240	736	750	EGGEQDRDRSIRLVS	EGGEQDRNRSTRLVS
241	739	753	EQDRDRSIRLVSGFL	EQDRNRSTRLVSGFL
242	742	756	RDRSIRLVSGFLALA	RNRSTRLVSGFLALV
243	745	759	SIRLVSGFLALAWDD	STRLVSGFLALVWDD
244	748	762	LVSGFLALAWDDLRS	LVSGFLALVWDDLRS
245	751	765	GFLALAWDDLRSLCL	GFLALVWDDLRSLCL
246	754	768	ALAWDDLRSLCLFSY	ALVWDDLRSLCLFIY
247	757	771	WDDLRSLCLFSYHRL	WDDLRSLCLFIYHRL
248	760	774	LRSLCLFSYHRLRDF	LRSLCLFIYHRLRDF
249	763	777	LCLFSYHRLRDFILI	LCLFIYHRLRDFILI
250	766	780	FSYHRLRDFILIAAR	FIYHRLRDFILIAAR
251	769	783	HRLRDFILIAARTVE	HRLRDFILIAARAGE
252	772	786	RDFILIAARTVELLG	RDFILIAARAGELLG
253	775	789	ILIAARTVELLGRSS	ILIAARAGELLGRSS
254	778	792	AARTVELLGRSSLKG	AARAGELLGRSSLKG
255	779	793	TVELLGRSSLKGLRR	AGELLGRSSLKGLRR
256	780	794	LLGRSSLKGLRRGWE	LLGRSSLKGLRRGWE
257	781	795	RSSLKGLRRGWEALK	RSSLKGLRRGWEALK
258	784	798	LKGLRRGWEALKYLW	LKGLRRGWEALKYLG
259	787	801	LRRGWEALKYLWNLL	LRRGWEALKYLGSLV
260	789	803	GWEALKYLWNLLQYW	GWEALKYLGSLVQYW
261	792	806	ALKYLWNLLQYWGQE	ALKYLGSLVQYWGLE
262	795	809	YLWNLLQYWGQELKN	YLGSLVQYWGLELKR
263	798	812	NLLQYWGQELKNSAI	SLVQYWGLELKRSAI
264	801	815	QYWGQELKNSAISLL	QYWGLELKRSAISLL
265	804	818	GQELKNSAISLLDTT	GLELKRSAISLLDTL
266	807	821	LKNSAISLLDTTAIA	LKRSAISLLDTLAIA
267	810	824	SAISLLDTTAIAVAE	SAISLLDTLAIAVGE
268	813	827	SLLDTTAIAVAEGTD	SLLDTLAIAVGEGTD
269	816	830	DTTAIAVAEGTDRVI	DTLAIAVGEGTDRIL
270	819	833	AIAVAEGTDRVIEIV	AIAVGEGTDRILEFV
271	822	836	VAEGTDRVIEIVQRA	VGEGTDRILEFVLGI
272	825	839	GTDRVIEIVQRAGRA	GTDRILEFVLGICRA
273	828	842	RVIEIVQRAGRAILN	RILEFVLGICRAIRN
274	831	845	EIVQRAGRAILNIPR	EFVLGICRAIRNIPT
275	834	848	QRAGRAILNIPRRIR	LGICRAIRNIPTRIR
276	837	851	GRAILNIPRRIRQGL	CRAIRNIPTRIRQGF
277	840	854	ILNIPRRIRQGLERA	IRNIPTRIRQGFETA
278	843	857	IPRRIRQGLERALL	IPTRIRQGFETALL
