# Supplementary material for: Transient regulatory T cell manipulation is limited by anti-antibody responses in HIV-1 envelope immunized rhesus macaques
Source: iScience. 2025 Jul 23;28(8):113191. doi: 10.1016/j.isci.2025.113191 (PMC12355595; doi:10.1016/j.isci.2025.113191)
Supplement: Table S2. Primers for PCR, related to STAR Methods [file mmc3.xlsx]

## Sheet: Primer
Table S2: Primers for PCR, related to STAR Methods
	ITEM	Primer Sequence
PCRa Heavy Chain Primer
1	VH1 Leader-A	ATGGACTGGACCTGGAGGAT
2	VH1 Leader-B	ATGGACTGGACCTGGAGCAT
3	VH1 Leader-C	ATGGACTGGACCTGGAGAAT
4	VH1 Leader-D	GGTTCCTCTTTGTGGTGGC
5	VH1 Leader-E	ATGGACTGGACCTGGAGGGT
6	VH1 Leader-F	ATGGACTGGATTTGGAGGAT
7	VH1 Leader-G	AGGTTCCTCTTTGTGGTGGCAG
8	VH2 Leader-A	ATGGACATACTTTGTTCCACGCTC
9	VH2 Leader-B	ATGGACACACTTTGCTCCACGCT
10	VH2 Leader-C	ATGGACACACTTTGCTACACACTC
11	VH3 Leader-A	TAAAAGGTGTCCAGTGT
12	VH3 Leader-B	TAAGAGGTGTCCAGTGT
13	VH3 Leader-C	TAGAAGGTGTCCAGTGT
14	VH3 Leader-E	TACAAGGTGTCCAGTGT
15	VH3 Leader-F	TTAAAGCTGTCCAGTGT
16	VH4 Leader-D	ATGAAACATCTGTGGTTCTT
17	VH5 Leader-A	TTCTCCAAGGAGTCTGT
18	VH3 Leader-D	GCTATTTTTAAAGGTGTCCAGTGT
19	VH4 Leader-A	ATGAAACACCTGTGGTTCTTCC
20	VH4 Leader-B	ATGAAACACCTGTGGTTCTT
21	VH4 Leader-C	ATGAAGCACCTGTGGTTCTT
22	VH5 Leader-B	CCTCCACAGTGAGAGTCTG
23	VH6 Leader-A	ATGTCTGTCTCCTTCCTCATC
24	VH7 Leader-A	GGCAGCAGCAACAGGTGCCCA
25
26	IgM-ext	CCG ACG GGG AAT TCT CAC AG
27	IgD-ext	CTG TTA TCC TTT GGG TGT CTG CAC
28	IgE-ext	GGT GGC ATT GGA GGG AAT GTT
29	IgA-ext	CGA YGA CCA CGT TCC CAT CT
30	IgG-ext	TAG TCC TTG ACC AGG CAG C
PCRa Kappa Chain Primer
1	Vk1,2-Ext	GCTCAGCTCCTGGGGCT
2	Vk3-Ext	GGAARCCCCAGCDCAGC
3	Vk4/5-Ext	CTSTTSCTYTGGATCTCTG
4	Vk6/7-Ext	CTSCTGCTCTGGGYTCC
5	CK-ext	GAGGCAGTTCCAGATTTCAA
PCRa Lambda Chain Primer
1	VL1-Ext	CTGGGTTCCAGGTTCCACTGGTGACCAGTCTGTGYTGACKCAGCC
2	VL2-Ext	CTGGGTTCCAGGTTCCACTGGTGACCAGTCTGCCCTGACTCAGCC
3	VL3-Ext	CTGGGTTCCAGGTTCCACTGGTGACTCYTATGAGCTGACWCAGCCAC
4	VL3l-Ext	CTGGGTTCCAGGTTCCACTGGTGACTCTTCTGAGCTGACTCAGGACCC
5	VL4ab-Ext	CTGGGTTCCAGGTTCCACTGGTGACCAGCYTGTGCTGACTCAATC
6	VL4c-Ext	CTGGGTTCCAGGTTCCACTGGTGACCTGCCTGTGCTGACTCAGC
7	VL5,9-Ext	CTGGGTTCCAGGTTCCACTGGTGACCAGSCTGTGCTGACTCAGCC
8	VL6-Ext	CTGGGTTCCAGGTTCCACTGGTGACAATTTTATGCTGACTCAGCCCCACT
9	VL7,8-Ext	CTGGGTTCCAGGTTCCACTGGTGACCAGRCTGTGGTGACYCAGGAG
10	VL10-Ext tag	CTGGGTTCCAGGTTCCACTGGTGAC CAG GCA GGG CWG ACT CAG
11	CL-Ext	GGG YGG GAA CAG AGT GAC C
PCRb Heavy Chain Primer
1	VH1-Int tag	CTGGGTTCCAGGTTCCACTGGTGACCAGGTGCAGCTGGTRCAGTCTGGG
2	VH2-Int tag	CTGGGTTCCAGGTTCCACTGGTGACCAGRGCACCTTGARGGAGTCTGGTCC
3	VH3-Int tag	CTGGGTTCCAGGTTCCACTGGTGACGAGGTKCAGCTGGTGGAGTCTGGG
4	VH4-Int tag	CTGGGTTCCAGGTTCCACTGGTGACCAGGTGCAGCTGCAGGAGTCGG
5	VH5-Int tag	CTGGGTTCCAGGTTCCACTGGTGACGARGTGCAGCTGGTGCAGTCTGGAG
6	VH6-Int tag	CTGGGTTCCAGGTTCCACTGGTGACCAGGTACAGCTGCAGCAGTCAGGTCC
7	IgM-int	GGGCCGCTGTGCCCCCAGAGGTGGAATTCTCACAGGAGACGAGG
8	IgD-int	GGGCCGCTGTGCCCCCAGAGGTGTGTCTGCACCCTGATATGATGG
9	IgA1-int	GGGCCGCTGTGCCCCCAGAGGTGCTGGTGCTGCAGAGGCTCAG
10	IgA2-int	GGGCCGCTGTGCCCCCAGAGGTGCTGGTGCTGTCGAGGCTCAG
11	IgG-int	GGGCCGCTGTGCCCCCAGAGGTGCTCYTGGA
PCRb Kappa Chain Primer
1	VK1-Int tag	CTGGGTTCCAGGTTCCACTGGTGACGACATCCAGWTGACCCAGTCTC
2	VK2-Int tag	CTGGGTTCCAGGTTCCACTGGTGACGATATTGTGATGACCCAGWCTCCAC
3	VK3-Int tag	CTGGGTTCCAGGTTCCACTGGTGACGAAATTGTGTTGACRCAGTCTCCA
4	VK4-Int tag	CTGGGTTCCAGGTTCCACTGGTGACGACATCGTGATGACCCAGTCTC
5	VK5-Int tag	CTGGGTTCCAGGTTCCACTGGTGACGAAACGACACTCACGCAGTCTC
6	VK6-Int tag	CTGGGTTCCAGGTTCCACTGGTGACGAAATTGTGCTGACWCAGTCTCCA
7	VK7-Int tag	CTGGGTTCCAGGTTCCACTGGTGACGACATTGTGCTGACCCAGTCT
8	CK-int	GGGAAGATGAAGACAGATGGT
PCRb Lambda Chain Primer
1	VL1-Int tag	CTGGGTTCCAGGTTCCACTGGTGACCAGTCTGTGYTGACKCAGCC
2	VL2-Int tag	CTGGGTTCCAGGTTCCACTGGTGACCAGTCTGCCCTGACTCAGCC
3	VL3-Int tag	CTGGGTTCCAGGTTCCACTGGTGACTCYTATGAGCTGACWCAGCCAC
4	VL3l-Int tag	CTGGGTTCCAGGTTCCACTGGTGACTCTTCTGAGCTGACTCAGGACCC
5	VL4ab-Int tag	CTGGGTTCCAGGTTCCACTGGTGACCAGCYTGTGCTGACTCAATC
6	VL4c-Int tag	CTGGGTTCCAGGTTCCACTGGTGACCTGCCTGTGCTGACTCAGC
7	VL5,9-Int tag	CTGGGTTCCAGGTTCCACTGGTGACCAGSCTGTGCTGACTCAGCC
8	VL6-Int tag	CTGGGTTCCAGGTTCCACTGGTGACAATTTTATGCTGACTCAGCCCCACT
9	VL7,8-Int tag	CTGGGTTCCAGGTTCCACTGGTGACCAGRCTGTGGTGACYCAGGAG
10	VL10-Int tag	CTGGGTTCCAGGTTCCACTGGTGACCAGGCAGGGCWGACTCAG
11	CL-int	GGGYGGGAACAGAGTGACC
Primers for tansfection construct
1	HV13220 CMV F262	AGTAATCAATTACGGGGTCATTAGTTCATAG
2	HV13248 R1822 BGH	TCCCCAGCATGCCTGCTATTGTCTTCCCAATC
3	BGH R1235	TCCCCAGCATGCCTGCTATTGTC
